# Supplementary material for: Ustilago maydis PR-1-like protein has evolved two distinct domains for dual virulence activities
Source: Nat Commun. 2023 Sep 16;14:5755. doi: 10.1038/s41467-023-41459-4 (PMC10505147; doi:10.1038/s41467-023-41459-4)
Supplement: Supplementary file 4 — Source Data [file 41467_2023_41459_MOESM4_ESM.xlsx]

## Sheet: Fig 1
	Fig. 1d												Fig. 1e								Category		Score for each category
													Replicate	Strain	Chlorosis	Small	Normal	Heavy	N		Dead	Dead plants	11
													R1	SG200	0	11	11	8	30		Heavy	Heavy tumor on base of stem or stunted growth	9
	Average of three technical replicates				ΔCt	ΔΔCt	2^(-ΔΔCt)	Average	Stdev					∆pr-1La	0	21	7	2	30		Normal	Tumor on leave and/or stem (>3mm)	7
		PR-1La	PPI		PR-1La									∆∆pr-1La,b	4	19	5	2	30		Small	Small size tumors (>1mm)	5
	AC-R1	27.5767	12.541		15.0356	0	1							∆pr-1La_PR-1La	0	15	8	8	31		Chlorosis	Chlorosis	3
	AC-R2	27.9903	12.516		15.4743	0	1														No Symp	No symptoms	1
	AC-R3	28.0335	12.5474		15.4861	0	1	1	0				R2	SG200	0	14	7	10	31		N	number of infected plants
	0.5-R1	31.6999	22.2525		9.44739	-5.58825	48.1096							∆pr-1La	1	22	5	2	30		DI	disease index
	0.5-R2	33.1319	22.6531		10.4788	-4.99554	31.9013							∆∆pr-1La,b	5	20	2	4	31			(#plants in the category x score value )/total plants
	0.5-R3	32.3451	21.7479		10.5972	-4.88889	29.6281	36.5463	8.22895					∆pr-1La_PR-1La	0	16	11	4	31
	1-R1	31.7119	20.3486		11.3633	-3.67239	12.7497
	1-R2	32.0037	20.4146		11.5892	-3.88516	14.7757						R3	SG200	0	8	10	11	29
	1-R3	32.9294	20.8825		12.047	-3.43916	10.8465	12.7906	1.60436					∆pr-1La	0	14	9	5	28
	2-R1	32.1692	18.9827		13.1865	-1.84919	3.60297							∆∆pr-1La,b	0	17	8	4	29
	2-R2	32.1522	18.9524		13.1998	-2.27456	4.8385							∆pr-1La_PR-1La	0	7	13	8	28
	2-R3	32.2952	18.4467		13.8485	-1.63764	3.11156	3.85101	0.726509
	4-R1	29.3596	20.0463		9.31327	-5.72238	52.7967						R4	SG200	0	13	9	8	30
	4-R2	30.3296	20.4535		9.87606	-5.59825	48.4442							∆pr-1La	0	20	5	4	29
	4-R3	30.0123	19.8271		10.1852	-5.30087	39.4205	46.8871	5.57071					∆∆pr-1Lab	0	24	4	2	30
	6-R1	30.3119	20.9082		9.40378	-5.63186	49.586							∆pr-1La_PR-1La	0	12	14	5	31
	6-R2	30.4485	20.209		10.2395	-5.23481	37.6562
	6-R3	31.0665	20.6526		10.4139	-5.07223	33.643	40.2951	6.77093
	8-R1	30.2783	21.2433		9.03505	-6.0006	64.0265						DI		Chlorosis	Small	Normal	Heavy	Sum of DI
	8-R2	30.3393	21.1444		9.19483	-6.27948	77.6806						R1	SG200	0	1.83333	2.56667	2.4	6.8
	8-R3	31.0807	21.4039		9.67682	-5.8093	56.0755	65.9275	8.92208					∆pr-1La	0	3.5	1.63333	0.6	5.73333
														∆∆pr-1Lab	0.4	3.16667	1.16667	0.6	5.33333
														∆pr-1La_PR-1La	0	2.41935	1.80645	2.32258	6.54839
													R2	SG200	0	2.25806	1.58065	2.90323	6.74194
														∆pr-1La	0.1	3.66667	1.16667	0.6	5.53333
														∆∆pr-1Lab	0.483871	3.22581	0.451613	1.16129	5.32258
														∆pr-1La_PR-1La	0	2.58065	2.48387	1.16129	6.22581
													R3	SG200	0	1.37931	2.41379	3.41379	7.2069
														∆pr-1La	0	2.5	2.25	1.60714	6.35714
														∆∆pr-1Lab	0	2.93103	1.93103	1.24138	6.10345
														∆pr-1La_PR-1La	0	1.25	3.25	2.57143	7.07143
													R4	SG200	0	2.16667	2.1	2.4	6.66667
														∆pr-1La	0	3.44828	1.2069	1.24138	5.89655
														∆∆pr-1Lab	0	4	0.933333	0.6	5.53333
														∆pr-1La_PR-1La	0	1.93548	3.16129	1.45161	6.54839
													DI		R1	R2	R3	R4	Average	Stdev	Student's t-Test
														SG200	6.8	6.74194	7.207	6.66667	6.8539	0.241645
														∆pr-1La	5.73333	5.53333	6.35714	5.89655	5.88009	0.351012	0.00380929
														∆∆pr-1Lab	5.33333	5.32258	6.103	5.53333	5.57306	0.366344	0.00111386
														∆pr-1La_PR-1La	6.54839	6.22581	7.07143	6.54839	6.5985	0.35004	0.275046
													R1-R4		Chlorosis	Small	Normal	Heavy	Total plants
														SG200	0	46	37	37	120
														∆pr-1La	1	77	26	13	117
														∆∆pr-1Lab	9	80	19	12	120
														∆pr-1La_PR-1La	0	50	46	25	121
															Chlorosis	Small	Normal	Heavy
														SG200	0	38.3333	30.8333	30.8333
														∆pr-1La	0.854701	65.812	22.2222	11.1111
														∆∆pr-1Lab	7.5	66.6667	15.8333	10
														∆pr-1La_PR-1La	0	41.3223	38.0165	20.6612

## Sheet: Fig 2
Fig 2a																										Fig. 2d													Fig. 2e
SG200_PR-1La																																							SG200+ FL proteins
SG200_PR-1La(FY*)
																																							SG200+ S/T proteins
SG200_PR-1Lb
																																							SG200+ CAP proteins
SG200_PRY1
SG200_Chimera
Fig. 2b																		Fig 2c			AB33_PR-1La
AH109
																				Merged		AF594		WGA-488		DIC
																				AB33
AH109_PRY1-mCherry
																					WGA-488					AF594					DIC
AH109_PRY1-mCherry

## Sheet: Fig 3
Fig. 3b																				Fig. 3c								Fig. 3d												Fig. 3e
	R1		0h	24hr	48hr			SG200						SG200_PRY1																R1	R2	R3	Mean	Stdev							3	5	7	9			Disease Index
		SG200	0.11	0.18	0.15																								PR1-La	1.75	2.7	2.2	2.21667	0.475219						Strain	Chlorosis	Small	Normal	Heavy	#plant			Chlorosis	Small
		SG200_PR-1La	0.11	1.06	4.02																								PR1-La(FY*)	0.39	0.33	0.27	0.33	0.06					R1	SG200	1	8	15	11	35		SG200	0.0857143	1.14286
		SG200_PR-1Lb	0.113	0.28	0.24																																			∆pr-1La	1	11	15	3	30		∆pr-1La	0.1	1.83333
		SG200_PRY1	0.11	0.26	0.22																										SG200_PR-1La									∆pr-1La_comp (FY*)	0	17	12	7	36		∆pr-1La_comp (FY*)	0	2.36111
		SG200_Chimera	0.1	0.137	0.14
																																							R2	SG200	0	4	13	18	35		SG200	0	0.571429
	R2		0h	24hr	48hr																																			∆pr-1La	1	9	20	5	35		∆pr-1La	0.0857143	1.28571
		SG200	0.108	0.31	0.29																																			∆pr-1La_comp (FY*)	1	7	19	7	34		∆pr-1La_comp (FY*)	0.0882353	1.02941
		SG200_PR-1La	0.112	0.98	3.3
		SG200_PR-1Lb	0.103	0.31	0.26																																		R3	SG200	0	4	10	21	35		SG200	0	0.571429
		SG200_PRY1	0.116	0.25	0.21																																			∆pr-1La	2	18	9	6	35		∆pr-1La	0.171429	2.57143
		SG200_Chimera	0.119	0.177	0.15																																			∆pr-1La_comp (FY*)	5	15	11	5	36		∆pr-1La_comp (FY*)	0.416667	2.08333
	R3		0h	24hr	48hr				SG200_PR-1La					SG200_Chimera																									R1-R3		Chlorosis	Small	Normal	Heavy	#plant			R1	R2
		SG200	0.115	0.22	0.18																																			SG200	1	16	38	50	105		SG200	7.05714	7.8
		SG200_PR-1La	0.119	0.9	2.36																																			∆pr-1La	4	38	44	14	100		∆pr-1La	6.33333	6.65714
		SG200_PR-1Lb	0.118	0.22	0.191																																			∆pr-1La_comp (FY*)	6	39	42	19	106		∆pr-1La_comp (FY*)	6.44444	6.88235
		SG200_PRY1	0.108	0.171	0.145
		SG200_Chimera	0.124	0.16	0.13																										SG200_PR-1La(FY*)										Chlorosis	Small	Normal	Heavy
																																								SG200	0.952381	15.2381	36.1905	47.619
	Average		0hr	24hr	48hr																																			∆pr-1La	4	38	44	14
		SG200	0.111	0.236667	0.206667																																			∆pr-1La_comp (FY*)	5.66038	36.7925	39.6226	17.9245				Category
		SG200_PR-1La	0.113667	0.98	3.22667																																											Dead	Dead plants
		SG200_PR-1Lb	0.111333	0.27	0.230333																																											Heavy	Heavy tumor on base of stem or stunted growth
		SG200_PRY1	0.111333	0.227	0.191667																																											Normal	Tumor on leave and/or stem (>3mm)
		SG200_Chimera	0.114333	0.158	0.14																																											Small	Small size tumors (>1mm)
																																																Chlorosis	Chlorosis
	Stdev	SG200	0.00360555	0.0665833	0.0737111				SG200_PR-1Lb																																							No Symp	No symptoms
		SG200_PR-1La	0.00472582	0.08	0.832426																																											N	number of infected plants
		SG200_PR-1Lb	0.00763763	0.0458258	0.0355012																																											DI	disease index
		SG200_PRY1	0.00416333	0.0487545	0.0407226																																												(#plants in the category x score value )/total plants
		SG200_Chimera	0.0126623	0.0200749	0.01
[truncated: 4 more columns]

## Sheet: Fig 4
	Fig. 4b																Fig. 4e									Score	3	5	7	9					Fig. 4f
			0	24h				Average	Stdev											Chlorosis	Small tumors	Normal tumors	Heavy tumors	# plants			Chlorosis	Small	Normal	Heavy	DI					PR-1La							PR-1La(FY*)
	R1	SG200_PR1-La	0.106	0.39		SG200_PR1-La		0.450667	0.159879									R1	SG200	0	8	12	14	34		SG200	0	1.17647	2.47059	3.70588	7.35294					R1	R2	R3	Average	Stdev			R1	R2	R3	Average	Stdev
		SG200_PR1-La(FY*)	0.108	0.97		SG200_PR1-La(FY*)		0.892	0.167248										∆pr-1la	2	10	17	4	33		∆pr-1la	0.181818	1.51515	3.60606	1.09091	6.39394				310	341.544	352.004	349.338	347.629	5.43546		310	322.636	361.39	341.891	341.972	19.3771		310
																			UmPR-1La	0	7	14	11	32		UmPR-1La	0	1.09375	3.0625	3.09375	7.25				311	385.624	395.996	390.517	390.712	5.18876		311	365.706	408.147	386.489	386.781	21.222		311
	R2	SG200_PR1-La	0.111	0.33															Sr10297	3	17	10	5	35		Sr10297	0.257143	2.42857	2	1.28571	5.97143				312	428.718	440.111	432.008	433.612	5.86349		312	405.441	450.489	427.981	427.97	22.524		312
		SG200_PR1-La(FY*)	0.108	0.7																															313	471.201	483.015	473.976	476.064	6.17758		313	444.731	496.06	471.079	470.623	25.6675		313
																		R2	SG200	0	8	7	16	31		SG200	0	1.29032	1.58065	4.64516	7.51613				314	514.11	525.085	513.057	517.417	6.66123		314	485.049	536.349	509.137	510.178	25.6658		314
	R3	SG200_PR1-La	0.112	0.632															∆pr-1la	0	13	12	7	32		∆pr-1la	0	2.03125	2.625	1.96875	6.625				315	551.9	566.631	552.682	557.071	8.28843		315	519.79	577.385	547.985	548.387	28.7996		315
		SG200_PR1-La(FY*)	0.111	1.006															UmPR-1La	0	8	11	10	29		UmPR-1La	0	1.37931	2.65517	3.10345	7.13793				316	591.882	606.435	588.108	595.475	9.67739		316	557.071	617.592	585.156	586.606	30.2866		316
																			Sr10297	0	10	7	11	28		Sr10297	0	1.78571	1.75	3.53571	7.07143				317	633.107	645.898	622.541	633.849	11.6961		317	592.447	656.825	620.065	623.112	32.297		317
		SG200				SG200_PR-1La				SG200_PR-1La(FY*)																									318	669.677	685.195	660.28	671.717	12.5822		318	629.799	694.059	660.783	661.547	32.1368		318
																		R3	SG200	0	6	6	17	29		SG200	0	1.03448	1.44828	5.27586	7.75862				319	708.733	725.299	696.121	710.051	14.6336		319	663.914	733.765	695.473	697.717	34.9795		319
																			∆pr-1la	0	9	9	9	27		∆pr-1la	0	1.66667	2.33333	3	7				320	749.901	769.904	733.905	751.237	18.0366		320	702.636	777.011	735.067	738.238	37.2888		320
																			UmPR-1La	0	3	11	14	28		UmPR-1La	0	0.535714	2.75	4.5	7.78571				321	797.123	818.21	776.639	797.324	20.7862		321	747.995	822.351	777.131	782.492	37.4668		321
																			Sr10297	0	15	4	9	28		Sr10297	0	2.67857	1	2.89286	6.57143				322	847.135	869.942	825.236	847.438	22.3545		322	795.891	872.916	826.77	831.859	38.7639		322
	- FA																																		323	902.941	933.177	879.171	905.096	27.0674		323	850.099	932.255	881.147	887.834	41.4842		323
																		Summary		Chlorosis	Small tumors	Normal tumors	Heavy tumors	# plants			R1	R2	R3	Average	Stdev	ttest (vs SG200)			324	965.006	994.301	937.923	965.743	28.1962		324	909.916	992.058	941.158	947.711	41.4612		324
																			SG200	0	22	25	47	94		SG200	7.35294	7.51613	7.75862	7.54256	0.166669				325	1026.27	1058.89	992.688	1025.95	33.1022		325	971.419	1055.24	997.566	1008.08	42.8873		325
																			∆pr-1la	2	32	38	20	92		∆pr-1la	6.39394	6.625	7	6.67298	0.249738	0.0149031			326	1077.66	1115.25	1041.12	1078.01	37.0662		326	1025.06	1112.34	1051.47	1062.96	44.7594		326
																			UmPR-1La	0	18	36	35	89		UmPR-1La	7.25	7.13793	7.78571	7.39122	0.28268	0.549825			327	1116.8	1160.11	1080.05	1118.99	40.0748		327	1066.69	1151.03	1088.78	1102.17	43.7346		327
																			Sr10297	3	42	21	25	91		Sr10297	5.97143	7.07143	6.57143	6.5381	0.449691	0.0414716			328	1141.92	1187.38	1102.32	1143.87	42.5636		328	1092.2	1178.47	1111.68	1127.45	45.2454		328
																																			329	1147.57	1192.68	1104.49	1148.25	44.0989		329	1100.69	1187.01	1120.6	1136.1	45.1993		329
	+ FA																			Chlorosis	Small tumors	Normal tumors	Heavy tumors												330	1136.89	1181.95	1094.98	1137.94	43.4945		330	1090.38	1175.41	1108.64	1124.81	44.7619		330
																			SG200	0	23.4043	26.5957	50												331	1112.23	1163.1	1073.82	1116.38	44.7847		331	1070.82	1155.07	1082.93	1102.94	45.5501		331
																			∆pr-1la	2.17391	34.7826	41.3043	21.7391												332	1087.53	1137.66	1045.65	1090.28	46.0666		332	1040.96	1129.58	1055.55	1075.36	47.5163		332
																			UmPR-1La	0	20.2247	40.4494	39.3258												333	1058.62	1113.23	1022.09	1064.65	45.8679		333	1017.1	1103.67	1027.11	1049.29	47.3568		333
																			Sr10297	3.2967	46.1538	23.0769	27.4725												334	1039.63	1090.86	999.49	1043.33	45.797		334	994.25	1080.5	1005.17	1026.64	46.9626		334
																																			335	1021.45	1075.24	983.95	1026.88	45.8866		335	979.93	1065.7	991.036	1012.22	46.645		335
																																			336	1014.21	1065.07	974.366	1017.88	45.4634		336	969.711	1055.5	978.404	1001.2	47.2213		336
																																			337	1005.96	1062.24	966.043	1011.41	48.3299		337	963.784	1046.48	969.744	993.336	46.1204		337
																											Category		Score for each category						338	998.179	1053.18	961.197	1004.19	46.2847		338	957.947	1040.3	961.097	986.448	46.6638		338
																											Dead	Dead plants				11			339	995.338	1047.88	952.995	998.738	47.5338		339	951.585	1034.1	958.257	981.314	45.8356		339
																											Heavy	Heavy tumor on base of stem or stunted growth				9			340	988.07	1040.95	951.525	993.515	44.9605		340	945.304	1024.24	951.426	973.657	43.9133		340
																											Normal	Tumor on leave and/or stem (>3mm)				7			341	980.981	1036.96	943.986	987.309	46.8089		341	936.148	1020.57	943.141	966.62	46.853		341
	Fig. 4d																										Small	Small size tumors (>1mm)				5			342	973.137	1030.89	937.894	980.64	46.9499		342	933.05	1015.26	934.923	961.078	46.9326		342
			SG200_PR-1La				SG200_PR-1La(FY*)				SG200_Sr10279																Chlorosis	Chlorosis				3			343	965.978	1022.1	928.99	972.356	46.8815		343	921.912	1002.42	926.972	950.435	45.0917		343
																											No Symp	No symptoms				1			344	955.376	1013.71	922.839	963.975	46.0417		344	914.34	996.71	919.807	943.619	46.0593		344
																											N	number of infected plants							345	946.409	1004.89	912.306	954.535	46.8239		345	905.437	984.683	908.502	932.874	44.8941		345
																											DI	disease index							346	934.652	994.849	906.324	945.275	45.2085		346	893.02	974.354	897.292	921.555	45.7749		346
																												(#plants in the category x score value )/total plants							347	926.667	984.21	893.864	934.914	45.7341		347	883.348	961.602	885.273	910.074	44.6346		347
																																			348	916.432	971.87	885.005	924.436	43.9821		348	871.318	950.188	871.314	897.607	45.5368		348
																																			349	900.873	961.164	872.338	911.458	45.3492		349	859.64	934.923	858.907	884.49	43.6778		349
																																			350	888.654	948.976	860.434	899.355	45.2305		350	844.544	919.761	845.627	869.977	43.1173		350
																																			351	876.785	935.542	851.626	887.984	43.0644		351	832.024	906.907	830.799	856.577	43.5917		351
																																			352	862.315	920.264	836.837	873.139	42.7537		352	817.664	888.302	818.392	841.453	40.5743		352
																																			353	848.82	907.921	822.532	859.758	43.7327		353	803.33	871.821	803.986	826.379	39.3553		353
																																			354	834.49	891.682	810.845	845.672	41.5625		354	787.97	858.035	788.192	811.399	40.3881		354
																																			355	821.151	875.208	795.026	830.462	40.8938		355	774.022	840.935	773.784	796.247	38.7011		355
																																			356	803.903	861.062	780.744	815.236	41.341		356	755.545	826.276	758.553	780.125	39.9965		356
																																			357	787.516	844.988	765.633	799.379	40.986		357	742.808	808.675	742.037	764.507	38.2528		357
																																			358	772.991	831.147	750.211	784.783	41.7366		358	727.968	793.669	730.279	750.639	37.2833		358
																																			359	759.443	815.677	736.93	770.683	40.559		359	711.28	775.115	714.137	733.511	36.0587		359
																																			360	741.24	796.097	723.706	753.681	37.765		360	697.084	762.053	699.244	719.46	36.9021		360
																																			361	711.701	765.904	694.09	723.898	37.4285		361	669.142	729.639	669.849	689.543	34.7257		361
	Fig. 4c																																		362	698.673	752.438	677.248	709.453	38.7368		362	656.877	714.484	656.38	675.914	33.4038		362
	SG200_Sr10279																																		363	687.378	736.791	664.501	696.223	36.9478		363	640.886	699.158	642.699	660.914	33.1324		363
																																			364	671.552	719.559	650.027	680.379	35.5966		364	629.475	682.762	628.751	646.996	30.9764		364
																																			365	658.257	708.525	636.14	667.641	37.0936		365	614.655	668.924	615.107	632.895	31.2026		365
																																			366	642.796	692.784	621.892	652.491	36.4268		366	599.253	654.985	599.349	617.862	32.1492		366
																																			367	630.07	676.299	608.028	638.132	34.8423		367	585.257	637.559	586.487	603.101	29.8478		367
																																			368	613.608	659.661	594.34	622.536	33.5633		368	570.878	622.963	571.771	588.537	29.8168		368
																																			369	600.932	644.758	578.371	608.02	33.7564		369	555.183	606.856	554.822	572.287	29.9382		369
																																			370	585.223	628.337	562.575	592.045	33.4076		370	541.419	591.444	542.508	558.457	28.5728		370
																																			371	568.585	612.654	546.978	576.072	33.4721		371	526.943	573.9	527.946	542.93	26.8258		371
																																			372	554.865	597.151	534.104	562.04	32.1301		372	512.804	559.33	511.831	527.988	27.147		372
																																			373	541.479	579.458	520.133	547.023	30.0486		373	496.398	542.216	497.586	512.067	26.1168		373
																																			374	522.504	562.809	501.129	528.814	31.3204		374	480.966	527.47	482.705	497.047	26.3614		374
																																			375	509.153	545.841	488.836	514.61	28.8916		375	466.495	510.638	469.692	482.275	24.615		375
																																			376	492.565	530.283	475.489	499.446	28.0375		376	453.088	492.58	454.882	466.85	22.3009		376
																																			377	479.568	516.578	460.714	485.62	28.4195		377	438.442	478.514	441.248	452.735	22.3696		377
																																			378	464.607	497.938	446.836	469.794	25.9428		378	425.31	462.542	425.95	437.934	21.3136		378
																																			379	450.662	482.741	432.749	455.384	25.3283		379	410.498	445.653	411.605	422.585	19.9849		379
																																			380	434.108	466.904	415.432	438.815	26.0568		380	394.987	431.89	397.953	408.277	20.5034		380
																																			381	420.24	453.242	405.314	426.265	24.5255		381	383.467	417.522	382.72	394.57	19.8808		381
																																			382	405.089	439.228	389.447	411.255	25.4568		382	369.106	402.32	372.074	381.167	18.3793		382
																																			383	391.588	422.104	376.558	396.75	23.2076		383	356.154	389.24	358.992	368.129	18.3379		383
																																			384	377.447	407.909	363.06	382.805	22.8996		384	342.703	374.657	345.35	354.237	17.734		384
																																			385	363.735	391.968	350.987	368.897	20.9724		385	331.608	361.091	331.12	341.273	17.1646		385
																																			386	354.059	379.444	338.105	357.203	20.848		386	317.676	348.05	321.46	329.062	16.5526		386
																																			387	340.556	365.001	325.378	343.645	19.9913		387	306.752	334.424	308.495	316.557	15.4978		387
																																			388	326.638	351.799	312.597	330.345	19.8621		388	294.452	322.557	296.861	304.623	15.5776		388
																																			389	314.895	339.206	302.202	318.768	18.8035		389	283.771	309.159	285.515	292.815	14.1812		389
																																			390	303.505	325.84	292.121	307.155	17.1533		390	274.117	297.725	274.769	282.204	13.4458		390
																																			391	293.479	314.483	280.685	296.216	17.0644		391	263.059	288.605	265.534	272.399	14.089		391
																																			392	280.658	303.866	270.306	284.943	17.1855		392	252.224	274.542	254.09	260.285	12.3818		392
																																			393	271.412	292.293	259.591	274.432	16.5588		393	241.028	264.436	244.661	250.042	12.5975		393
																																			394	260.739	279.623	248.793	263.052	15.5446		394	233.663	253.656	234.588	240.636	11.2854		394
																																			395	250.953	270.749	239.211	253.638	15.9395		395	223.93	243.717	224.804	230.817	11.1803		395
																																			396	240.702	257.653	230.685	243.013	13.6318		396	215.459	234.015	216.223	221.899	10.4997		396
																																			397	232.527	249.266	221.597	234.463	13.9358		397	207.072	224.667	208.74	213.493	9.71284		397
																																			398	223.404	239.526	212.221	225.05	13.7267		398	197.405	216.4	201.006	204.937	10.0892		398
																																			399	213.804	229.07	204.723	215.866	12.3037		399	190.075	207.473	191.53	196.359	9.65217		399
																																			400	203.572	220.074	195.478	206.375	12.5352		400	181.951	198.184	184.562	188.232	8.71671		400
																																			401	196.937	212.005	188.416	199.119	11.945		401	175.517	189.864	175.909	180.43	8.17243		401
																																			402	188.766	203.022	180.564	190.784	11.3642		402	167.187	181.687	167.914	172.263	8.1698		402
																																			403	180.627	193.082	173.149	182.286	10.0695		403	160.365	174.217	161.417	165.333	7.71173		403
																																			404	174.047	186.3	165.491	175.279	10.4591		404	153.771	167.21	155.698	158.893	7.26689		404
																																			405	165.679	178.4	159.391	167.823	9.68422		405	147.262	159.184	149.288	151.911	6.37926		405
																																			406	159.786	171.241	152.156	161.061	9.60617		406	140.438	151.883	143.233	145.185	5.96689		406
																																			407	152.698	165.085	146.288	154.69	9.55557		407	135.525	145.589	136.669	139.261	5.50998		407
																																			408	147.109	157.179	140.163	148.15	8.55566		408	128.687	140.069	130.64	133.132	6.08646		408
																																			409	140.079	150.185	134.24	141.501	8.0671		409	124.146	134.087	125.1	127.778	5.48482		409
																																			410	134.207	144.186	129.433	135.942	7.52798		410	118.012	128.435	120.172	122.206	5.50124		410
																																			411	128.649	137.97	123.394	130.004	7.38191		411	112.833	122.71	115.579	117.041	5.09815		411
																																			412	123.96	132.11	118.111	124.727	7.03095		412	108.15	117.296	110.216	111.887	4.7966		412
																																			413	117.788	125.854	113.106	118.916	6.44842		413	103.304	112.313	104.864	106.827	4.81462		413
																																			414	112.231	121.014	107.653	113.633	6.78989		414	98.9787	107.312	100.588	102.293	4.42052		414
																																			415	108.346	115.116	103.007	108.823	6.06858		415	94.4061	103.543	96.5422	98.1638	4.77942		415
																																			416	103.011	110.973	99.3851	104.456	5.92762		416	90.647	98.3823	92.4809	93.8367	4.04196		416
																																			417	99.1034	105.19	95.6673	99.9869	4.82244		417	85.7958	93.4616	88.2332	89.1635	3.91666		417
																																			418	94.9221	101.696	90.9999	95.8727	5.41104		418	83.0218	89.3198	84.8624	85.7347	3.23834		418
																																			419	89.8953	98.2089	87.4448	91.8497	5.64191		419	79.3705	87.031	81.9732	82.7916	3.89527		419
																																			420	87.0874	93.1633	83.1874	87.8127	5.02734		420	75.5215	82.3482	76.7283	78.1993	3.64334		420
																																			421	82.8992	88.8536	79.9244	83.8924	4.5467		421	72.9784	78.6708	74.7182	75.4558	2.917		421
																																			422	79.9075	84.6201	76.2175	80.2484	4.21166		422	69.9159	74.1682	71.1476	71.7439	2.18797		422
																																			423	76.6869	81.8153	73.1335	77.2119	4.36465		423	66.9668	71.9954	67.4158	68.7927	2.78272		423
																																			424	73.0562	77.812	69.9275	73.5986	3.97013		424	62.8813	69.991	65.6786	66.1836	3.58165		424
																																			425	69.0814	74.7528	66.7965	70.2102	4.09651		425	60.6495	65.5819	62.4085	62.88	2.49977		425
																																			426	66.6959	71.369	64.3472	67.4707	3.57444		426	58.3478	63.1197	59.4989	60.3221	2.49019		426
																																			427	63.8732	68.3066	62.1475	64.7758	3.1772		427	55.6152	60.1259	57.9935	57.9115	2.25647		427
																																			428	61.3782	65.1976	59.4649	62.0136	2.91869		428	53.0935	57.5085	55.4192	55.3404	2.20855		428
																																			429	58.0778	62.8447	56.3904	59.1043	3.34735		429	50.3127	54.8254	52.6591	52.5991	2.25695		429
																																			430	56.0275	59.8385	54.2952	56.7204	2.83586		430	48.0255	52.7838	50.219	50.3428	2.38156		430
																																			431	53.7353	56.9901	51.6074	54.1109	2.71094		431	47.1019	50.2407	48.5397	48.6274	1.57124		431
																																			432	51.5251	55.4818	49.7527	52.2532	2.93313		432	44.806	48.5108	46.7806	46.6991	1.85374		432
																																			433	49.0739	52.8948	47.8947	49.9545	2.61377		433	43.028	47.0181	44.7088	44.9183	2.00328		433
																																			434	47.3324	50.6113	46.2268	48.0568	2.28025		434	40.9045	44.7402	42.9323	42.859	1.9189		434
																																			435	45.4163	48.162	44.1081	45.8955	2.06899		435	39.3727	43.4374	40.9593	41.2565	2.04858		435
																																			436	42.9218	46.8775	41.8831	43.8941	2.63535		436	37.7605	41.0498	39.5806	39.4636	1.64777		436
																																			437	41.3535	44.0625	40.1598	41.8586	1.99978		437	36.3418	39.0786	38.3158	37.9121	1.41236		437
																																			438	39.7738	42.6465	38.9304	40.4502	1.94821		438	34.7544	37.1968	36.6701	36.2071	1.28534		438
																																			439	38.2534	41.2285	37.1739	38.8853	2.09985		439	33.4719	35.6822	35.0869	34.747	1.14368		439
																																			440	36.3383	39.2243	35.3865	36.983	1.99848		440	31.7202	34.5419	34.037	33.433	1.50469		440
																																			441	35.5766	37.5374	34.2647	35.7929	1.64704		441	30.3835	32.5471	32.5487	31.8264	1.24962		441
																																			442	33.6694	36.0874	33.0426	34.2665	1.60781		442	29.6864	31.8717	30.921	30.8264	1.09572		442
																																			443	32.5799	34.4081	31.7966	32.9282	1.34014		443	28.1562	30.5905	30.3628	29.7032	1.34454		443
																																			444	30.977	33.2582	30.5498	31.595	1.45613		444	26.8969	29.178	28.6171	28.2307	1.18863		444
																																			445	29.4935	31.4704	29.3328	30.0989	1.19047		445	25.7304	28.2939	27.848	27.2908	1.36959		445
																																			446	28.6106	30.8474	28.138	29.1987	1.44727		446	24.6998	27.1788	26.9738	26.2841	1.3759		446
																																			447	27.2939	28.9743	26.9233	27.7305	1.09298		447	23.7633	26.0758	25.8576	25.2322	1.2768		447
																																			448	26.6151	28.0345	26.0096	26.8864	1.03935		448	23.232	25.0512	24.9808	24.4213	1.03059		448
																																			449	25.5326	26.6796	24.9251	25.7124	0.890967		449	22.0288	24.0981	24.0957	23.4075	1.19402		449
																																			450	24.3707	25.7906	24.7795	24.9803	0.730931		450	21.6213	23.0174	23.3193	22.6527	0.905855		450
[truncated: 30 more columns]

## Sheet: Fig. 5
		Fig 5a							Fig 5b									Fig 5c								Fig 5d								Fig 5e
																																		MS raw data files for targeted MS analysis have been deposited to the ProteomeXchange Consortium via the PRIDE partner repository, under the dataset identifier PXD044915.

## Sheet: Fig 6
	Fig 6a		GAPDH			PR5					Average of three technical replicates				ΔCt		2^(-ΔCt)		Relative to SG200													Fig. 6b		5	7	9	11				Disease Index
	PR5		T1	T2	T3	T1	T2	T3				GAPDH	PR5		PR5		PR5		PR5	Average	Stdev	t-Test		0.5 dpi		PR5	PR1	PR2					Strain	Small	Normal	Heavy	Dead	#plant			Strain	Small	Normal	Heavy	Dead	Sum
	0.5 dpi	SG200-R1	18.981	18.887	19.013	19.336	19.517	19.569		0.5 dpi	SG200-R1	18.9603	19.474		0.513667		0.70044		1					Average	SG200	1	1	1				R1	∆pr-1Lab_mock	12	6	13	0	31		R1	∆pr-1Lab_mock	#VALUE!	#VALUE!	#VALUE!	#VALUE!	#VALUE!
		SG200-R2	18.817	18.821	18.857	19.751	19.97	19.971			SG200-R2	18.8317	19.8973		1.06567		0.477752		1						∆∆pr-1Lab	1.37254	1.41196	1.45656					∆pr-1Lab_CAPE-La	4	9	15	2	30			∆pr-1Lab_CAPE-La	1.02475	3.22796	6.91705	1.12722	12.297
		SG200-R3	19.092	19.078	19.139	19.806	19.912	19.927			SG200-R3	19.103	19.8817		0.778667		0.582905		1														∆pr-1Lab_ZmCAPE	9	7	14	0	30			∆pr-1Lab_ZmCAPE	2.25338	2.45368	6.30946	0	11.0165
		SG200-R4	18.949	18.965	19.024	19.416	19.382	19.403			SG200-R4	18.9793	19.4003		0.421		0.746907		1					Stdev	SG200	0	0	0
		SG200-R5	18.966	18.987	18.905	19.389	19.399	19.353			SG200-R5	18.9527	19.3803		0.427667		0.743463		1						∆∆pr-1Lab	0.142087	0.234057	0.203469				R2	∆pr-1Lab_mock	20	10	5	0	35		R2	∆pr-1Lab_mock	5.15943	3.6116	2.32174	0	11.0928
		SG200-R6	19.021	18.95	18.968	18.643	18.719	18.783			SG200-R6	18.9797	18.715		-0.264667		1.20136		1	1	0												∆pr-1Lab_CAPE-La	8	10	16	0	34			∆pr-1Lab_CAPE-La	2.06196	3.60843	7.42306	0	13.0935
																																	∆pr-1Lab_ZmCAPE	14	12	8	0	34			∆pr-1Lab_ZmCAPE	3.73952	4.48742	3.84636	0	12.0733
	0.5 dpi	∆∆ab-R1	18.806	18.754	18.873	18.957	18.944	18.99		0.5 dpi	∆∆ab-R1	18.811	18.9637		0.152667		0.899586		1.28432					1 dpi		PR5	PR1	PR2
		∆∆ab-R2	18.912	18.903	18.963	19.34	19.473	19.552			∆∆ab-R2	18.926	19.455		0.529		0.693035		1.45062					Average	SG200	1	1	1				R3	∆pr-1Lab_mock	16	11	6	0	33		R3	∆pr-1Lab_mock	4.22297	4.06461	2.85051	0	11.1381
		∆∆ab-R3	18.963	18.882	18.994	19.177	19.343	19.391			∆∆ab-R3	18.9463	19.3037		0.357333		0.780606		1.33916						∆∆pr-1Lab	1.40438	1.4131	1.22107					∆pr-1Lab_CAPE-La	10	10	14	0	34			∆pr-1Lab_CAPE-La	2.56766	3.59472	6.4705	0	12.6329
		∆∆ab-R4	18.969	18.943	18.917	18.551	18.694	18.7			∆∆ab-R4	18.943	18.6483		-0.294667		1.2266		1.64224														∆pr-1Lab_ZmCAPE	17	8	7	0	32			∆pr-1Lab_ZmCAPE	4.39435	2.8951	3.25699	0	10.5465
		∆∆ab-R5	19.022	18.908	18.927	19.008	18.982	18.942			∆∆ab-R5	18.9523	18.9773		0.025		0.982821		1.32195					Stdev	SG200	0	0	0
		∆∆ab-R6	19.179	19.028	18.985	18.56	18.555	18.505			∆∆ab-R6	19.064	18.54		-0.524		1.43794		1.19693	1.37254	0.142087	0.000158854			∆∆pr-1Lab	0.14407	0.137472	0.152945				R1-R3		Small	Normal	Heavy	Dead	Total plants
																																	∆pr-1Lab_mock	48	27	24	0	99			Disease Index
	1 dpi	SG200-R1	19.004	19.056	19.043	21.304	21.315	21.432		1 dpi	SG200-R1	19.0343	21.3503		2.316		0.200823		1														∆pr-1Lab_CAPE-La	22	29	45	2	98				R1	R2	R3	Average	Stdev	t-Test
		SG200-R2	18.653	18.647	18.708	20.831	20.946	21.049			SG200-R2	18.6693	20.942		2.27267		0.206947		1														∆pr-1Lab_ZmCAPE	40	27	29	0	96			∆pr-1Lab_mock	7.06452	6.14286	6.39394	6.53377	0.476475
		SG200-R3	19.113	19.002	19.117	21.561	21.713	21.785			SG200-R3	19.0773	21.6863		2.609		0.163913		1															Small	Normal	Heavy	Dead				∆pr-1Lab_CAPE-La	8	7.47059	7.23529	7.56863	0.391666	0.0438513
		SG200-R4	18.978	18.957	18.959	21.131	21.123	21.235			SG200-R4	18.9647	21.163		2.19833		0.217889		1														∆pr-1Lab_mock	48.4848	27.2727	24.2424	0				∆pr-1Lab_ZmCAPE	7.33333	6.64706	6.375	6.78513	0.493861	0.560275
		SG200-R5	18.963	18.938	18.874	20.511	20.472	20.455			SG200-R5	18.925	20.4793		1.55433		0.340486		1														∆pr-1Lab_CAPE-La	22.449	29.5918	45.9184	2.04082
		SG200-R6	18.751	18.695	18.745	20.48	20.47	20.432			SG200-R6	18.7303	20.4607		1.73033		0.301382		1	1	0												∆pr-1Lab_ZmCAPE	41.6667	28.125	30.2083	0
	1 dpi	∆∆ab-R1	18.912	18.983	18.918	20.56	20.601	20.626		1 dpi	∆∆ab-R1	18.9377	20.5957		1.658		0.316878		1.57789
		∆∆ab-R2	18.753	18.801	18.764	20.623	20.75	20.89			∆∆ab-R2	18.7727	20.7543		1.98167		0.253197		1.22349																					Category		Score for each category
		∆∆ab-R3	18.949	18.876	19.117	20.787	20.951	20.971			∆∆ab-R3	18.9807	20.903		1.92233		0.263827		1.60956																					Dead	Dead plants	11
		∆∆ab-R4	19.138	19.054	19.005	20.952	20.879	20.918			∆∆ab-R4	19.0657	20.9163		1.85067		0.277264		1.2725																					Heavy	Heavy tumor on base of stem or stunted growth	9
		∆∆ab-R5	18.942	18.836	18.972	20.067	20.02	19.944			∆∆ab-R5	18.9167	20.0103		1.09367		0.468569		1.37618																					Normal	Tumor on leave and/or stem (>3mm)	7
		∆∆ab-R6	18.814	18.909	18.819	20.24	20.013	20.128			∆∆ab-R6	18.8473	20.127		1.27967		0.411891		1.36667	1.40438	0.14407	9.18627e-05																		Small	Small size tumors (>1mm)	5
																																								Chlorosis	Chlorosis	3
			GAPDH			PR1					Average of three technical replicates				ΔCt		2^(-ΔCt)		Relative to SG200																					No Symp	No symptoms	1
	PR1		T1	T2	T3	T1	T2	T3				GAPDH	PR1		PR1		PR1		PR1	Average	Stdev	t-Test																		N	number of infected plants
	0.5 dpi	SG200-R1	18.8938	18.9277	18.9764	26.6255	26.6231	26.6001		0.5 dpi	SG200-R1	18.9326	26.6162		7.68361		0.0048641		1																					DI	disease index
		SG200-R2	18.9093	18.8127	18.8576	26.2545	26.4442	26.5774			SG200-R2	18.8599	26.4254		7.56552		0.00527901		1																						(#plants in the category x score value )/total plants
		SG200-R3	19.0832	19.0748	19.1429	26.7338	26.781	26.6478			SG200-R3	19.1003	26.7209		7.62055		0.00508142		1
		SG200-R4	18.6405	18.6832	18.6419	25.9914	26.0127	26.0755			SG200-R4	18.6552	26.0265		7.37133		0.00603962		1
		SG200-R5	18.7185	18.6378	18.6893	25.7515	25.7418	25.749			SG200-R5	18.6818	25.7474		7.06558		0.00746531		1	1	0
	0.5 dpi	∆∆ab-R1	18.8036	18.9006	18.927	26.0112	25.8922	25.9721		0.5 dpi	∆∆ab-R1	18.8771	25.9585		7.08142		0.00738383		1.51803
		∆∆ab-R2	18.8634	18.812	18.7983	25.9042	25.8992	25.9793			∆∆ab-R2	18.8246	25.9276		7.10301		0.0072741		1.37793
		∆∆ab-R3	18.8487	18.8164	18.762	25.9547	25.9615	25.9552			∆∆ab-R3	18.809	25.9571		7.14815		0.00705007		1.38742
		∆∆ab-R4	18.6948	18.7264	18.7356	25.3151	25.2577	25.2795			∆∆ab-R4	18.719	25.2841		6.56512		0.0105609		1.74861
		∆∆ab-R5	18.827	18.9258	18.8098	25.9017	25.8367	25.9022			∆∆ab-R5	18.8542	25.8802		7.02601		0.0076729		1.02781	1.41196	0.234057	0.00784411
	1 dpi	SG200-R1	18.7521	18.7078	18.7508	28.5025	28.5689	28.8034		1 dpi	SG200-R1	18.7369	28.6249		9.88804		0.00105537		1
		SG200-R2	18.9997	19.0015	19.0115	28.537	28.4798	28.5624			SG200-R2	19.0042	28.5264		9.52215		0.00136003		1
		SG200-R3	18.7306	18.8226	18.7946	28.427	28.411	28.4448			SG200-R3	18.7826	28.4276		9.64499		0.00124902		1
		SG200-R4	18.6397	18.9566	18.5577	28.5839	28.2311	28.4559			SG200-R4	18.718	28.4236		9.70561		0.00119762		1
		SG200-R5	18.7025	18.7338	18.8148	28.0464	28.0447	27.9658			SG200-R5	18.7504	28.0189		9.26855		0.00162139		1	1	0
	1 dpi	∆∆ab-R1	18.6378	18.6814	18.6025	27.9098	27.9626	27.9037		1 dpi	∆∆ab-R1	18.6406	27.9254		9.28476		0.00160327		1.51916
		∆∆ab-R2	18.8105	18.7188	18.849	27.6191	27.672	27.5913			∆∆ab-R2	18.7927	27.6275		8.83472		0.00219021		1.61041
		∆∆ab-R3	18.7421	18.6231	18.6325	28.0923	28.0154	27.9539			∆∆ab-R3	18.6659	28.0205		9.35465		0.00152746		1.22293
		∆∆ab-R4	18.7161	18.5196	18.667	27.847	27.9617	27.9863			∆∆ab-R4	18.6342	27.9317		9.29743		0.00158926		1.32701
		∆∆ab-R5	18.5888	18.572	18.7093	27.3588	27.6123	27.2918			∆∆ab-R5	18.6233	27.421		8.79764		0.00224723		1.38599	1.4131	0.137472	0.000319829
			GAPDH			PR2					Average of three technical replicates				ΔCt		2^(-ΔCt)		Relative to SG200
	PR2		T1	T2	T3	T1	T2	T3				GAPDH	PR2		PR2		PR2		PR2	Average	Stdev	t-Test
	0.5 dpi	SG200-R1	18.8938	18.9277	18.9764	29.6957	29.7475	29.7051		0.5 dpi	SG200-R1	18.9326	29.7161		10.7835		0.00056734		1
		SG200-R2	18.9093	18.8127	18.8576	30.0925	30.0669	30.0865			SG200-R2	18.8599	30.082		11.2221		0.000418601		1
		SG200-R3	19.0832	19.0748	19.1429	29.8562	29.8659	29.8702			SG200-R3	19.1003	29.8641		10.7638		0.000575128		1
		SG200-R4	18.6405	18.6832	18.6419	29.5171	29.4711	29.6129			SG200-R4	18.6552	29.5337		10.8785		0.000531185		1
		SG200-R5	18.7185	18.6378	18.6893	29.3835	29.4103	29.2781			SG200-R5	18.6818	29.3573		10.6755		0.000611461		1	1	0
	0.5 dpi	∆∆ab-R1	18.8036	18.9006	18.927	28.9377	28.9946	28.9657		0.5 dpi	∆∆ab-R1	18.8771	28.966		10.0889		0.000918179		1.61839
		∆∆ab-R2	18.8634	18.812	18.7983	29.5202	29.5543	29.6538			∆∆ab-R2	18.8246	29.5761		10.7515		0.000580047		1.38568
		∆∆ab-R3	18.8487	18.8164	18.762	29.459	29.4845	29.3009			∆∆ab-R3	18.809	29.4148		10.6058		0.000641698		1.11575
		∆∆ab-R4	18.6948	18.7264	18.7356	29.0287	29.0959	29.0231			∆∆ab-R4	18.719	29.0492		10.3303		0.000776744		1.46228
		∆∆ab-R5	18.827	18.9258	18.8098	28.7105	28.8312	28.7489			∆∆ab-R5	18.8542	28.7635		9.90933		0.00103991		1.70069	1.45656	0.203469	0.00203482
	1 dpi	SG200-R1	18.9311	18.9735	18.9293	31.1636	31.1205	31.0066		1 dpi	SG200-R1	18.9446	31.0969		12.1523		0.000219688		1
		SG200-R2	18.7521	18.7078	18.7508	31.3636	31.209	31.4528			SG200-R2	18.7369	31.3418		12.6049		0.000160529		1
		SG200-R3	18.9997	19.0015	19.0115	30.7707	30.5367	30.8866			SG200-R3	19.0042	30.7313		11.7271		0.000294986		1
		SG200-R4	18.7306	18.8226	18.7946	31.0229	31.0675	31.0359			SG200-R4	18.7826	31.0421		12.2595		0.000203947		1
		SG200-R5	18.6397	18.9566	18.5577	30.656	30.7574	30.5174			SG200-R5	18.718	30.6436		11.9256		0.00025707		1	1	0
	1 dpi	∆∆ab-R1	18.5985	18.5249	18.5371	30.1847	30.2716	30.1665		1 dpi	∆∆ab-R1	18.5535	30.2076		11.6541		0.000310289		1.41241
		∆∆ab-R2	18.6378	18.6814	18.6025	30.8947	30.5703	30.923			∆∆ab-R2	18.6406	30.796		12.1554		0.000219207		1.36553
		∆∆ab-R3	18.8105	18.7188	18.849	30.4701	30.3131	30.5906			∆∆ab-R3	18.7927	30.458		11.6652		0.000307909		1.04381
		∆∆ab-R4	18.7421	18.6231	18.6325	30.6395	30.5572	30.6842			∆∆ab-R4	18.6659	30.627		11.9611		0.000250815		1.2298
		∆∆ab-R5	18.7161	18.5196	18.667	30.5898	30.3692	30.4937			∆∆ab-R5	18.6342	30.4842		11.85		0.000270896		1.05378	1.22107	0.152945	0.0201742
[truncated: 41 more columns]

## Sheet: Supplementary Fig 1
	Fig. S1b												Fig. S1c
	Average of three technical replicates				ΔCt	ΔΔCt	2^(-ΔΔCt)	Average	Stdev			R1		Chlorosis	small	normal	heavy	#plants
		PR-1Lb	PPI		PR-1Lb								SG200	5	11	10	9	35
	AC-R1	28.9921	13.5901		15.402	0	1						Δpr-1lb #1	3	9	9	13	34
	AC-R2	29.1962	13.6153		15.5809	0	1						Δpr-1lb #2	5	8	13	10	36
	AC-R3	29.1841	13.591		15.5931	0	1	1	0
	0.5-R1	24.601	23.4862		1.11476	-14.2873	19993.7
	0.5-R2	24.0272	22.8889		1.13828	-14.4426	22266.5					R2		Chlorosis	small	normal	heavy	#plants
	0.5-R3	23.7931	22.6102		1.18293	-14.4102	21771.9	21344	975.916				SG200	4	12	10	8	34
	1-R1	22.4871	21.2209		1.26617	-14.1358	18001.7						Δpr-1lb #1	4	8	10	12	34
	1-R2	23.1076	21.5451		1.56241	-14.0185	16594.9						Δpr-1lb #2	5	8	11	8	32
	1-R3	22.7141	21.0613		1.65276	-13.9403	15720.4	16772.3	939.777
	2-R1	20.2338	19.8717		0.362129	-15.0399	33686.6
	2-R2	20.0741	19.6916		0.382547	-15.1983	37596.7					R3		Chlorosis	small	normal	heavy	#plants
	2-R3	20.0075	19.3634		0.644058	-14.949	31630.9	34304.7	2474.41				SG200	3	13	10	10	36
	4-R1	20.1444	20.5105		-0.366095	-15.7681	55805.2						Δpr-1lb #1	4	8	8	12	32
	4-R2	20.3008	21.0845		-0.78368	-16.3645	84375.9						Δpr-1lb #2	3	12	12	15	42
	4-R3	19.8225	20.6502		-0.827689	-16.4208	87730.8	75970.6	14324.7
	6-R1	20.2386	20.8967		-0.658181	-16.0602	68328.4
	6-R2	20.6026	21.5403		-0.937698	-16.5186	93882					Summary		Chlorosis	Small tumors	Normal tumors	Heavy tumors	total
	6-R3	20.1889	21.3433		-1.15442	-16.7475	110029	90746.6	17168.1				SG200	12	36	30	27	105
	8-R1	20.9689	21.9193		-0.950452	-16.3525	83672.7						Δpr-1lb #1	11	25	27	37	100
	8-R2	20.8428	22.0809		-1.23807	-16.8189	115612						Δpr-1lb #2	13	28	36	33	110
	8-R3	20.6856	21.9251		-1.2395	-16.8326	116713	105333	15322.5
														Chlorosis	Small tumors	Normal tumors	Heavy tumors
													SG200	11.4286	34.2857	28.5714	25.7143
													Δpr-1lb #1	11	25	27	37
													Δpr-1lb #2	11.8182	25.4545	32.7273	30

## Sheet: Supplementary Fig 3
	0 Hour				16 Hours				24 Hours
		Mock	2mM Eugenol			Mock	2mM Eugenol			Mock	2mM Eugenol
	AH109-1	0.104	0.097		AH109-1	5.62	0.805		AH109-1	5.79	2.16
	AH109-2	0.099	0.096		AH109-2	5.72	0.76		AH109-2	5.74	2.03
	AH109-3	0.104	0.098		AH109-3	5.68	0.79		AH109-3	5.65	1.99
	average	0.102333	0.097		average	5.67333	0.785		average	5.72667	2.06
	STDEV.P	0.00235702	0.000816497			0.0410961	0.0187083			0.0579272	0.0725718
		Mock	2mM Eugenol			Mock	2mM Eugenol			Mock	2mM Eugenol
	PRY1-mcherry-1	0.094	0.098		PRY1-mcherry-1	5.61	0.76		PRY1-mcherry-1	5.69	2.14
	PRY1-mcherry-2	0.102	0.096		PRY1-mcherry-2	5.55	0.77		PRY1-mcherry-2	5.86	2.07
	PRY1-mcherry-3	0.099	0.092		PRY1-mcherry-3	5.66	0.715		PRY1-mcherry-3	5.83	1.95
	average	0.0983333	0.0953333		average	5.60667	0.748333		average	5.79333	2.05333
	STDEV.P	0.00329983	0.00249444			0.0449691	0.0239212			0.074087	0.0784573
	AH109
		Mock	2mM Eugenol		Mock	2mM Eugenol
	0	0.102333	0.097		0.00235702	0.000816497
	16h	5.67333	0.785		0.0410961	0.0187083
	24h	5.72667	2.06		0.0579272	0.0725718
	PRY1-mcherry
		Mock	2mM Eugenol		Mock	2mM Eugenol
	0	0.0983333	0.0953333		0.00329983	0.00249444
	16h	5.60667	0.748333		0.0449691	0.0239212
	24h	5.79333	2.05333		0.074087	0.0784573

## Sheet: Supplementary Fig 4
		Fig. S4a				CA treatment						CouA treatment										Fig. S4b
							0h		24 hr				0h		24 hr								0 μM FA + PR-1La				1 μM FA + PR-1La				3 μM FA + PR-1La				5 μM FA + PR-1La				10 μM FA + PR-1La					0.25 μM PR-1La
						PR-1La-1	0.112		3.17			PR-1La-1	0.112		0.544								R1	R2	Average		R1	R2	Average		R1	R2	Average		R1	R2	Average		R1	R2	Average			0 μM	1 μM	3 μM	5 μM	10 μM
						PR-1La-2	0.099		2.8			PR-1La-2	0.113		0.546							310	341.544	349.338	345.441		316.067	323.28	319.673		287.689	294.254	290.972		270.48	262.599	266.539		234.362	227.533	230.948		310	345.441	319.673	290.972	266.539	230.948
						PR-1La-3	0.099	0.103333	2.81	2.92667		PR-1La-3	0.109	0.111333	0.54	0.543333						311	385.624	390.517	388.071		357.091	361.622	359.356		325.303	329.431	327.367		305.649	297.901	301.775		268.531	261.724	265.127		311	388.071	359.356	327.367	301.775	265.127
						PR-1La(FY*)-1	0.113		2.41			PR-1La(FY*)-1	0.11		1.006							312	428.718	432.008	430.363		395.858	398.896	397.377		363.351	366.139	364.745		341.864	334.507	338.185		300.452	293.986	297.219		312	430.363	397.377	364.745	338.185	297.219
						PR-1La(FY*)-2	0.101		2.14			PR-1La(FY*)-2	0.111		0.972							313	471.201	473.976	472.589		438.36	440.942	439.651		399.885	402.24	401.063		376.618	369.565	373.091		334.483	328.219	331.351		313	472.589	439.651	401.063	373.091	331.351
						PR-1La(FY*)-3	0.101	0.105	2.21	2.25333		PR-1La(FY*)-3	0.111	0.110667	0.904	0.960667						314	514.11	513.057	513.583		478.251	477.271	477.761		437.022	436.127	436.574		410.953	405.433	408.193		366.736	361.81	364.273		314	513.583	477.761	436.574	408.193	364.273
																						315	551.9	552.682	552.291		514.656	515.385	515.021		471.579	472.247	471.913		447.404	439.023	443.214		402.082	394.55	398.316		315	552.291	515.021	471.913	443.214	398.316
																						316	591.882	588.108	589.995		550.859	547.347	549.103		507.273	504.038	505.656		480.573	473.214	476.894		433.421	426.784	430.103		316	589.995	549.103	505.656	476.894	430.103
							0 hr	24 hr					0 hr	24 hr								317	633.107	622.541	627.824		588.763	578.937	583.85		541.971	532.926	537.448		515.203	508.528	511.865		464.923	458.899	461.911		317	627.824	583.85	537.448	511.865	461.911
						PR-1La	0.103333	2.92667				PR-1La	0.111333	0.543333								318	669.677	660.28	664.978		622.943	614.202	618.572		577.131	569.033	573.082		546.581	540.224	543.403		495.912	490.144	493.028		318	664.978	618.572	573.082	543.403	493.028
						PR-1La(FY*)	0.105	2.25333				PR-1La(FY*)	0.110667	0.960667								319	708.733	696.121	702.427		659.76	648.019	653.89		611.438	600.557	605.998		583.17	574.308	578.739		530.372	522.312	526.342		319	702.427	653.89	605.998	578.739	526.342
																						320	749.901	733.905	741.903		699.661	684.737	692.199		649.014	635.17	642.092		619.11	608.27	613.69		564.899	555.008	559.954		320	741.903	692.199	642.092	613.69	559.954
						Stdev	0 hr	24 hr				Stdev	0 hr	24 hr								321	797.123	776.639	786.881		740.746	721.711	731.228		688.111	670.428	679.27		659.523	647.624	653.573		600.281	589.451	594.866		321	786.881	731.228	679.27	653.573	594.866
						PR-1La	0.00612826	0.172111				PR-1La	0.00169967	0.00249444								322	847.135	825.236	836.186		793.958	773.434	783.696		736.179	717.148	726.664		703.661	692.598	698.13		646.642	636.475	641.559		322	836.186	783.696	726.664	698.13	641.559
						PR-1La(FY*)	0.00565685	0.114407				PR-1La(FY*)	0.000471405	0.0424055								323	902.941	879.171	891.056		846.916	824.621	835.768		786.224	765.527	775.875		752.918	741.812	747.365		693.377	683.149	688.263		323	891.056	835.768	775.875	747.365	688.263
																						324	965.006	937.923	951.465		906.373	880.936	893.654		841.189	817.581	829.385		807.594	793.092	800.343		743.708	730.353	737.031		324	951.465	893.654	829.385	800.343	737.031
																						325	1026.27	992.688	1009.48		959.291	927.901	943.596		893.975	864.722	879.349		862.74	846.649	854.695		795.57	780.732	788.151		325	1009.48	943.596	879.349	854.695	788.151
																						326	1077.66	1041.12	1059.39		1012.28	977.957	995.118		942.592	910.632	926.612		914.06	896.871	905.466		842.622	826.776	834.699		326	1059.39	995.118	926.612	905.466	834.699
																						327	1116.8	1080.05	1098.42		1053.15	1018.49	1035.82		983.865	951.489	967.677		951.509	936.41	943.959		882.357	868.355	875.356		327	1098.42	1035.82	967.677	943.959	875.356
																						328	1141.92	1102.32	1122.12		1080.41	1042.94	1061.68		1007.04	972.117	989.579		976.358	961.839	969.099		907.019	893.531	900.275		328	1122.12	1061.68	989.579	969.099	900.275
																						329	1147.57	1104.49	1126.03		1084.75	1044.03	1064.39		1014.33	976.252	995.291		986.16	970.32	978.24		919.18	904.416	911.798		329	1126.03	1064.39	995.291	978.24	911.798
																						330	1136.89	1094.98	1115.93		1074.85	1035.23	1055.04		1007.54	970.398	988.969		974.198	961.937	968.067		913.38	901.884	907.632		330	1115.93	1055.04	988.969	968.067	907.632
																						331	1112.23	1073.82	1093.03		1052.08	1015.75	1033.91		985.854	951.808	968.831		959.677	949.81	954.744		901.258	891.992	896.625		331	1093.03	1033.91	968.831	954.744	896.625
																						332	1087.53	1045.65	1066.59		1026.11	986.595	1006.35		969.068	931.75	950.409		937.326	927.373	932.35		886.264	876.853	881.559		332	1066.59	1006.35	950.409	932.35	881.559
																						333	1058.62	1022.09	1040.36		998.261	963.814	981.037		942.952	910.413	926.683		914.55	910.893	912.721		869.171	865.695	867.433		333	1040.36	981.037	926.683	912.721	867.433
																						334	1039.63	999.49	1019.56		980.901	943.029	961.965		923.784	888.117	905.95		901.134	892.302	896.718		860.82	852.383	856.602		334	1019.56	961.965	905.95	896.718	856.602
																						335	1021.45	983.95	1002.7		966.692	931.202	948.947		912.556	879.054	895.805		889.417	881.737	885.577		852.116	844.758	848.437		335	1002.7	948.947	895.805	885.577	848.437
																						336	1014.21	974.366	994.288		955.267	917.739	936.503		904.642	869.102	886.872		879.881	874.053	876.967		845.618	840.017	842.817		336	994.288	936.503	886.872	876.967	842.817
																						337	1005.96	966.043	986.002		950.841	913.111	931.976		897.449	861.838	879.643		879.883	868.51	874.197		845.914	834.98	840.447		337	986.002	931.976	879.643	874.197	840.447
																						338	998.179	961.197	979.688		945.199	910.18	927.689		892.848	859.768	876.308		874.699	865.52	870.11		843.338	834.488	838.913		338	979.688	927.689	876.308	870.11	838.913
																						339	995.338	952.995	974.167		937.608	897.721	917.664		888.906	851.091	869.998		869.616	862.091	865.853		841.351	834.071	837.711		339	974.167	917.664	869.998	865.853	837.711
																						340	988.07	951.525	969.798		931.94	897.471	914.706		884.86	852.132	868.496		866.276	858.987	862.631		837.077	830.034	833.555		340	969.798	914.706	868.496	862.631	833.555
																						341	980.981	943.986	962.484		928.48	893.465	910.972		881.393	848.154	864.773		859.856	854.134	856.995		834.207	828.656	831.431		341	962.484	910.972	864.773	856.995	831.431
																						342	973.137	937.894	955.515		918.379	885.119	901.749		874.538	842.866	858.702		855.048	848.188	851.618		829.435	822.78	826.108		342	955.515	901.749	858.702	851.618	826.108
																						343	965.978	928.99	947.484		911.511	876.609	894.06		866.046	832.884	849.465		847.995	841.902	844.948		826.429	820.491	823.46		343	947.484	894.06	849.465	844.948	823.46
																						344	955.376	922.839	939.108		903.871	873.088	888.48		860.193	830.898	845.545		840.951	837.263	839.107		818.547	814.957	816.752		344	939.108	888.48	845.545	839.107	816.752
																						345	946.409	912.306	929.358		896.244	863.949	880.096		851.862	821.166	836.514		834.589	828.038	831.313		811.603	805.232	808.418		345	929.358	880.096	836.514	831.313	808.418
																						346	934.652	906.324	920.488		886.67	859.796	873.233		843.141	817.587	830.364		826.904	820.924	823.914		804.131	798.316	801.223		346	920.488	873.233	830.364	823.914	801.223
																						347	926.667	893.864	910.265		875.315	844.33	859.822		835.694	806.111	820.903		817.871	812.515	815.193		795.903	790.691	793.297		347	910.265	859.822	820.903	815.193	793.297
																						348	916.432	885.005	900.718		867.007	837.275	852.141		824.427	796.155	810.291		806.408	803.635	805.022		786.388	783.684	785.036		348	900.718	852.141	810.291	805.022	785.036
																						349	900.873	872.338	886.606		855.492	828.394	841.943		813.412	787.647	800.53		799.456	794.382	796.919		777.9	772.963	775.431		349	886.606	841.943	800.53	796.919	775.431
																						350	888.654	860.434	874.544		839.718	813.052	826.385		803.419	777.906	790.662		787.413	781.379	784.396		768.254	762.367	765.31		350	874.544	826.385	790.662	784.396	765.31
																						351	876.785	851.626	864.206		828.745	804.964	816.855		793.978	771.195	782.587		773.908	770.739	772.323		756.826	753.727	755.276		351	864.206	816.855	782.587	772.323	755.276
																						352	862.315	836.837	849.576		814.375	790.313	802.344		782.596	759.473	771.035		762.043	759.416	760.73		747.352	744.776	746.064		352	849.576	802.344	771.035	760.73	746.064
																						353	848.82	822.532	835.676		803.134	778.261	790.697		766.815	743.067	754.941		748.313	747.216	747.764		735.988	734.909	735.449		353	835.676	790.697	754.941	747.764	735.449
																						354	834.49	810.845	822.668		786.315	764.035	775.175		755.789	734.374	745.081		737.761	735.608	736.684		724.774	722.659	723.716		354	822.668	775.175	745.081	736.684	723.716
																						355	821.151	795.026	808.088		773.656	749.042	761.349		744.218	720.541	732.379		725.649	721.785	723.717		712.703	708.908	710.805		355	808.088	761.349	732.379	723.717	710.805
																						356	803.903	780.744	792.323		757.283	735.467	746.375		729.617	708.598	719.108		710.009	711.766	710.888		700.698	702.432	701.565		356	792.323	746.375	719.108	710.888	701.565
																						357	787.516	765.633	776.574		745.169	724.463	734.816		719.417	699.426	709.422		700.028	700.574	700.301		690.684	691.223	690.953		357	776.574	734.816	709.422	700.301	690.953
																						358	772.991	750.211	761.601		733.034	711.432	722.233		708.334	687.459	697.897		686.25	686.712	686.481		679.542	679.999	679.771		358	761.601	722.233	697.897	686.481	679.771
																						359	759.443	736.93	748.187		716.953	695.7	706.326		695.663	675.041	685.352		672.635	671.876	672.255		669.904	669.148	669.526		359	748.187	706.326	685.352	672.255	669.526
																						360	741.24	723.706	732.473		703.521	686.879	695.2		683.096	666.937	675.017		660.531	661.373	660.952		658.503	659.342	658.923		360	732.473	695.2	675.017	660.952	658.923
																						361	711.701	694.09	702.896		675.711	658.991	667.351		659.645	643.322	651.484		634.678	637.596	636.137		632.735	635.644	634.19		361	702.896	667.351	651.484	636.137	634.19
																						362	698.673	677.248	687.961		661.779	641.485	651.632		647.967	628.097	638.032		624.543	626.533	625.538		624.933	626.924	625.929		362	687.961	651.632	638.032	625.538	625.929
																						363	687.378	664.501	675.939		648.245	626.67	637.458		637.437	616.222	626.83		615.686	615.697	615.692		613.898	613.909	613.903		363	675.939	637.458	626.83	615.692	613.903
																						364	671.552	650.027	660.79		636.679	616.272	626.475		624.223	604.215	614.219		604.244	604.997	604.62		604.418	605.171	604.795		364	660.79	626.475	614.219	604.62	604.795
																						365	658.257	636.14	647.198		620.991	600.126	610.559		615.757	595.068	605.412		592.755	593.67	593.212		595.764	596.684	596.224		365	647.198	610.559	605.412	593.212	596.224
																						366	642.796	621.892	632.344		607.84	588.073	597.956		602.546	582.951	592.748		578.973	584.87	581.921		587.535	593.519	590.527		366	632.344	597.956	592.748	581.921	590.527
																						367	630.07	608.028	619.049		595.314	574.488	584.901		589.096	568.487	578.792		570.827	572.925	571.876		578.214	580.339	579.277		367	619.049	584.901	578.792	571.876	579.277
																						368	613.608	594.34	603.974		583.145	564.834	573.989		582.124	563.845	572.984		558.199	563.717	560.958		570.984	576.628	573.806		368	603.974	573.989	572.984	560.958	573.806
																						369	600.932	578.371	589.651		569.81	548.417	559.114		569.234	547.863	558.549		550.006	554.372	552.189		563.239	567.71	565.475		369	589.651	559.114	558.549	552.189	565.475
																						370	585.223	562.575	573.899		555.395	533.901	544.648		556.609	535.068	545.839		539.62	541.093	540.356		556.171	557.689	556.93		370	573.899	544.648	545.839	540.356	556.93
																						371	568.585	546.978	557.782		541.21	520.643	530.927		546.731	525.954	536.343		529.666	533.336	531.501		547.975	551.772	549.873		371	557.782	530.927	536.343	531.501	549.873
																						372	554.865	534.104	544.485		527.18	507.455	517.317		535.995	515.94	525.968		519.422	524.867	522.144		540.075	545.737	542.906		372	544.485	517.317	525.968	522.144	542.906
																						373	541.479	520.133	530.806		514.587	494.301	504.444		523.679	503.035	513.357		509.866	514.26	512.063		532.877	537.469	535.173		373	530.806	504.444	513.357	512.063	535.173
																						374	522.504	501.129	511.817		503.489	482.892	493.19		511.349	490.43	500.89		497.409	500.87	499.139		529.249	532.932	531.09		374	511.817	493.19	500.89	499.139	531.09
																						375	509.153	488.836	498.995		485.754	466.371	476.062		500.566	480.592	490.579		488.537	494.157	491.347		521.82	527.823	524.821		375	498.995	476.062	490.579	491.347	524.821
																						376	492.565	475.489	484.027		473.977	457.545	465.761		489.279	472.317	480.798		479.422	481.887	480.654		514.907	517.554	516.231		376	484.027	465.761	480.798	480.654	516.231
																						377	479.568	460.714	470.141		459.266	441.21	450.238		479.934	461.066	470.5		467.291	472.932	470.111		508.412	514.549	511.481		377	470.141	450.238	470.5	470.111	511.481
																						378	464.607	446.836	455.721		447.165	430.061	438.613		465.8	447.983	456.892		460.123	464.027	462.075		502.288	506.55	504.419		378	455.721	438.613	456.892	462.075	504.419
																						379	450.662	432.749	441.706		434.201	416.942	425.572		457.068	438.9	447.984		450.951	455.632	453.292		498.407	503.581	500.994		379	441.706	425.572	447.984	453.292	500.994
																						380	434.108	415.432	424.77		421.257	403.134	412.195		446.974	427.744	437.359		440.536	448.283	444.409		492.035	500.688	496.361		380	424.77	412.195	437.359	444.409	496.361
																						381	420.24	405.314	412.777		407.028	392.571	399.8		436.215	420.722	428.468		433.877	439.651	436.764		489.371	495.884	492.627		381	412.777	399.8	428.468	436.764	492.627
																						382	405.089	389.447	397.268		395.45	380.18	387.815		426.301	409.84	418.07		424.793	431.455	428.124		486.07	493.693	489.882		382	397.268	387.815	418.07	428.124	489.882
																						383	391.588	376.558	384.073		384.207	369.46	376.834		415.459	399.513	407.486		415.889	424.227	420.058		480.3	489.929	485.115		383	384.073	376.834	407.486	420.058	485.115
																						384	377.447	363.06	370.254		370.652	356.524	363.588		405.398	389.946	397.672		410.62	415.053	412.837		478.149	483.311	480.73		384	370.254	363.588	397.672	412.837	480.73
																						385	363.735	350.987	357.361		359.331	346.737	353.034		396.971	383.058	390.015		404.023	409.357	406.69		475.772	482.053	478.913		385	357.361	353.034	390.015	406.69	478.913
																						386	354.059	338.105	346.082		350.383	334.595	342.489		389.357	371.812	380.585		396.837	402.056	399.447		470.607	476.796	473.702		386	346.082	342.489	380.585	399.447	473.702
																						387	340.556	325.378	332.967		339.769	324.626	332.198		379.175	362.276	370.725		392.196	395.579	393.888		470.304	474.361	472.332		387	332.967	332.198	370.725	393.888	472.332
																						388	326.638	312.597	319.617		327.852	313.759	320.805		370.454	354.53	362.492		384.167	390.829	387.498		467.412	475.518	471.465		388	319.617	320.805	362.492	387.498	471.465
																						389	314.895	302.202	308.548		317.335	304.544	310.939		362.319	347.714	355.017		378.342	384.916	381.629		465.518	473.607	469.562		389	308.548	310.939	355.017	381.629	469.562
																						390	303.505	292.121	297.813		309.317	297.715	303.516		354.605	341.304	347.955		373.403	377.789	375.596		463.918	469.367	466.643		390	297.813	303.516	347.955	375.596	466.643
																						391	293.479	280.685	287.082		299.499	286.443	292.971		348.187	333.008	340.598		367.567	370.619	369.093		462.374	466.213	464.294		391	287.082	292.971	340.598	369.093	464.294
																						392	280.658	270.306	275.482		288.284	277.651	282.967		341.134	328.551	334.843		363.296	368.247	365.772		461.592	467.883	464.737		392	275.482	282.967	334.843	365.772	464.737
																						393	271.412	259.591	265.501		279.865	267.676	273.77		331.892	317.437	324.664		357.692	363.072	360.382		460.884	467.816	464.35		393	265.501	273.77	324.664	360.382	464.35
																						394	260.739	248.793	254.766		270.367	257.98	264.173		326.142	311.2	318.671		352.992	358.232	355.612		460.992	467.835	464.414		394	254.766	264.173	318.671	355.612	464.414
																						395	250.953	239.211	245.082		262.249	249.978	256.114		319.776	304.814	312.295		349.121	353.555	351.338		461.111	466.967	464.039		395	245.082	256.114	312.295	351.338	464.039
																						396	240.702	230.685	235.694		254.714	244.114	249.414		313.636	300.584	307.11		341.701	348.786	345.244		460.008	469.546	464.777		396	235.694	249.414	307.11	345.244	464.777
																						397	232.527	221.597	227.062		245.314	233.783	239.548		306.65	292.236	299.443		339.651	344.907	342.279		456.888	463.958	460.423		397	227.062	239.548	299.443	342.279	460.423
																						398	223.404	212.221	217.812		238.604	226.66	232.632		299.975	284.959	292.467		335.513	339.131	337.322		457.295	462.226	459.761		398	217.812	232.632	292.467	337.322	459.761
																						399	213.804	204.723	209.264		231.689	221.848	226.769		295.92	283.351	289.636		331.889	337.843	334.866		458.335	466.557	462.446		399	209.264	226.769	289.636	334.866	462.446
																						400	203.572	195.478	199.525		222.779	213.921	218.35		289.283	277.781	283.532		328.49	332.262	330.376		455.864	461.099	458.481		400	199.525	218.35	283.532	330.376	458.481
																						401	196.937	188.416	192.677		216.001	206.655	211.328		284.447	272.14	278.293		324.164	329.996	327.08		456.433	464.645	460.539		401	192.677	211.328	278.293	327.08	460.539
																						402	188.766	180.564	184.665		210.227	201.093	205.66		277.899	265.824	271.862		321.349	325.922	323.635		455.187	461.665	458.426		402	184.665	205.66	271.862	323.635	458.426
																						403	180.627	173.149	176.888		203.695	195.262	199.478		274.663	263.292	268.977		317.351	321.845	319.598		454.321	460.755	457.538		403	176.888	199.478	268.977	319.598	457.538
																						404	174.047	165.491	169.769		196.907	187.227	192.067		269.085	255.857	262.471		313.477	318.533	316.005		455.08	462.42	458.75		404	169.769	192.067	262.471	316.005	458.75
																						405	165.679	159.391	162.535		190.301	183.079	186.69		263.053	253.069	258.061		310.49	314.44	312.465		454.941	460.729	457.835		405	162.535	186.69	258.061	312.465	457.835
																						406	159.786	152.156	155.971		185.102	176.263	180.683		259.53	247.137	253.334		307.937	311.791	309.864		451.825	457.48	454.652		406	155.971	180.683	253.334	309.864	454.652
																						407	152.698	146.288	149.493		179.851	172.301	176.076		254.962	244.259	249.611		305.495	308.644	307.07		452.594	457.259	454.927		407	149.493	176.076	249.611	307.07	454.927
																						408	147.109	140.163	143.636		174.589	166.345	170.467		250.145	238.334	244.239		300.57	305.318	302.944		450.079	457.189	453.634		408	143.636	170.467	244.239	302.944	453.634
																						409	140.079	134.24	137.16		168.933	161.891	165.412		245.929	235.678	240.803		298.233	301.285	299.759		447.257	451.834	449.546		409	137.16	165.412	240.803	299.759	449.546
																						410	134.207	129.433	131.82		163.658	157.836	160.747		241.811	233.209	237.51		295.09	298.108	296.599		446.607	451.175	448.891		410	131.82	160.747	237.51	296.599	448.891
																						411	128.649	123.394	126.022		158.232	151.769	155		237.415	227.717	232.566		290.931	293.806	292.368		445.357	449.758	447.558		411	126.022	155	232.566	292.368	447.558
																						412	123.96	118.111	121.035		154.623	147.327	150.975		234.022	222.98	228.501		287.674	291.344	289.509		442.914	448.564	445.739		412	121.035	150.975	228.501	289.509	445.739
																						413	117.788	113.106	115.447		149.053	143.128	146.091		229.313	220.198	224.755		284.528	287.349	285.938		439.181	443.535	441.358		413	115.447	146.091	224.755	285.938	441.358
																						414	112.231	107.653	109.942		144.764	138.859	141.811		226.082	216.86	221.471		280.951	283.338	282.144		439.282	443.014	441.148		414	109.942	141.811	221.471	282.144	441.148
																						415	108.346	103.007	105.677		141.174	134.217	137.696		221.173	210.274	215.724		277.575	280.787	279.181		435.731	440.773	438.252		415	105.677	137.696	215.724	279.181	438.252
																						416	103.011	99.3851	101.198		136.437	131.635	134.036		218.161	210.482	214.321		274.095	277.287	275.691		434.233	439.29	436.761		416	101.198	134.036	214.321	275.691	436.761
																						417	99.1034	95.6673	97.3853		133.253	128.633	130.943		213.496	206.094	209.795		270.761	274.813	272.787		430.263	436.702	433.482		417	97.3853	130.943	209.795	272.787	433.482
																						418	94.9221	90.9999	92.961		129.89	124.523	127.206		209.775	201.107	205.441		267.154	271.133	269.144		427.359	433.724	430.542		418	92.961	127.206	205.441	269.144	430.542
																						419	89.8953	87.4448	88.6701		124.744	121.344	123.044		205.779	200.17	202.974		265.566	267.517	266.541		423.273	426.383	424.828		419	88.6701	123.044	202.974	266.541	424.828
																						420	87.0874	83.1874	85.1374		121.037	115.617	118.327		203.478	194.366	198.922		261.052	264.057	262.555		419.542	424.371	421.957		420	85.1374	118.327	198.922	262.555	421.957
																						421	82.8992	79.9244	81.4118		116.994	112.796	114.895		199.032	191.89	195.461		257.991	261.151	259.571		414.98	420.063	417.521		421	81.4118	114.895	195.461	259.571	417.521
																						422	79.9075	76.2175	78.0625		114.823	109.521	112.172		195.322	186.302	190.812		254.407	258.061	256.234		411.39	417.299	414.344		422	78.0625	112.172	190.812	256.234	414.344
																						423	76.6869	73.1335	74.9102		111.702	106.526	109.114		192.928	183.988	188.458		250.559	252.503	251.531		407.251	410.411	408.831		423	74.9102	109.114	188.458	251.531	408.831
																						424	73.0562	69.9275	71.4918		107.77	103.155	105.462		189.037	180.941	184.989		247.55	249.396	248.473		404.017	407.03	405.523		424	71.4918	105.462	184.989	248.473	405.523
																						425	69.0814	66.7965	67.939		104.985	101.513	103.249		184.756	178.645	181.701		243.63	245.137	244.383		399.039	401.507	400.273		425	67.939	103.249	181.701	244.383	400.273
																						426	66.6959	64.3472	65.5215		101.843	98.2566	100.05		180.655	174.293	177.474		239.824	241.962	240.893		393.735	397.245	395.49		426	65.5215	100.05	177.474	240.893	395.49
																						427	63.8732	62.1475	63.0104		98.9889	96.3145	97.6517		178.701	173.873	176.287		235.808	237.549	236.678		391.293	394.182	392.737		427	63.0104	97.6517	176.287	236.678	392.737
																						428	61.3782	59.4649	60.4215		96.158	93.1605	94.6593		175.412	169.944	172.678		231.363	233.353	232.358		386.767	390.094	388.43		428	60.4215	94.6593	172.678	232.358	388.43
																						429	58.0778	56.3904	57.2341		93.9117	91.1832	92.5474		172.086	167.086	169.586		229.115	229.887	229.501		381.476	382.761	382.119		429	57.2341	92.5474	169.586	229.501	382.119
																						430	56.0275	54.2952	55.1613		90.6082	87.8067	89.2075		168.681	163.466	166.073		224.792	227.266	226.029		376.541	380.685	378.613		430	55.1613	89.2075	166.073	226.029	378.613
																						431	53.7353	51.6074	52.6714		88.5835	85.0756	86.8296		163.759	157.274	160.517		221.835	221.879	221.857		370.501	370.574	370.538		431	52.6714	86.8296	160.517	221.857	370.538
																						432	51.5251	49.7527	50.6389		85.3027	82.3684	83.8355		162.359	156.774	159.567		217.08	219.257	218.168		368.176	371.868	370.022		432	50.6389	83.8355	159.567	218.168	370.022
																						433	49.0739	47.8947	48.4843		83.1259	81.1285	82.1272		158.189	154.388	156.288		214.658	215.533	215.095		361.696	363.17	362.433		433	48.4843	82.1272	156.288	215.095	362.433
																						434	47.3324	46.2268	46.7796		81.4707	79.5677	80.5192		155.313	151.685	153.499		210.322	211.893	211.108		356.091	358.751	357.421		434	46.7796	80.5192	153.499	211.108	357.421
																						435	45.4163	44.1081	44.7622		79.3619	77.0759	78.2189		152.327	147.939	150.133		206.816	207.625	207.221		350.731	352.103	351.417		435	44.7622	78.2189	150.133	207.221	351.417
																						436	42.9218	41.8831	42.4025		76.6132	74.7592	75.6862		148.911	145.307	147.109		203.092	204.808	203.95		345.431	348.35	346.89		436	42.4025	75.6862	147.109	203.95	346.89
																						437	41.3535	40.1598	40.7566		75.2762	73.1033	74.1897		145.21	141.018	143.114		199.22	202.248	200.734		340.714	345.893	343.303		437	40.7566	74.1897	143.114	200.734	343.303
																						438	39.7738	38.9304	39.3521		72.0339	70.5064	71.2702		142.292	139.275	140.783		197.065	196.792	196.928		334.05	333.587	333.819		438	39.3521	71.2702	140.783	196.928	333.819
																						439	38.2534	37.1739	37.7137		69.7787	67.8096	68.7941		140.094	136.141	138.117		192.455	192.549	192.502		327.747	327.907	327.827		439	37.7137	68.7941	138.117	192.502	327.827
																						440	36.3383	35.3865	35.8624		69.0721	67.2629	68.1675		136.917	133.331	135.124		188.862	189.399	189.13		322.019	322.935	322.477		440	35.8624	68.1675	135.124	189.13	322.477
																						441	35.5766	34.2647	34.9206		67.0628	64.5898	65.8263		134.179	129.231	131.705		183.939	186.031	184.985		317.733	321.347	319.54		441	34.9206	65.8263	131.705	184.985	319.54
																						442	33.6694	33.0426	33.356		65.2074	63.9935	64.6004		132.015	129.557	130.786		182.791	181.609	182.2		311.51	309.496	310.503		442	33.356	64.6004	130.786	182.2	310.503
																						443	32.5799	31.7966	32.1883		63.3227	61.8003	62.5615		129.263	126.155	127.709		177.477	178.396	177.936		305.734	307.317	306.526		443	32.1883	62.5615	127.709	177.936	306.526
																						444	30.977	30.5498	30.7634		61.6236	60.7738	61.1987		126.112	124.373	125.242		174.594	174.475	174.534		301.309	301.104	301.206		444	30.7634	61.1987	125.242	174.534	301.206
																						445	29.4935	29.3328	29.4132		59.6021	59.2773	59.4397		123.296	122.624	122.96		171.459	170.643	171.051		294.371	292.97	293.671		445	29.4132	59.4397	122.96	171.051	293.671
																						446	28.6106	28.138	28.3743		57.5383	56.5879	57.0631		119.571	117.596	118.583		167.632	167.54	167.586		290.17	290.011	290.09		446	28.3743	57.0631	118.583	167.586	290.09
																						447	27.2939	26.9233	27.1086		55.7253	54.9687	55.347		117.021	115.432	116.227		163.298	163.917	163.608		283.309	284.383	283.846		447	27.1086	55.347	116.227	163.608	283.846
																						448	26.6151	26.0096	26.3124		54.8935	53.6447	54.2691		114.185	111.587	112.886		160.197	160.976	160.587		278.386	279.74	279.063		448	26.3124	54.2691	112.886	160.587	279.063
																						449	25.5326	24.9251	25.2289		53.3353	52.0663	52.7008		112.363	109.69	111.026		157.444	157.965	157.704		271.473	272.371	271.922		449	25.2289	52.7008	111.026	157.704	271.922
																						450	24.3707	24.7795	24.5751		52.0681	52.9415	52.5048		110.073	111.919	110.996		153.57	153.696	153.633		266.144	266.362	266.253		450	24.5751	52.5048	110.996	153.633	266.253

## Sheet: Supplementary Fig 5
Supplementary Fig. 5b
XCP2										CATB3
	Um	0.5	1	2	4	6	8	12			Um	0.5	1	2	4	6	8	12
	R1	3388.64	5278.69	4951.76	4545.5	5078.03	3422.91	1752.4			R1	2019.24	1500.92	1733.06	2972.72	8573.25	8948.5	12865.2
	R2	7293	7966.29	4980.26	1887.52	2844.11	3428.05	1273.93			R2	2703.69	1533.23	2163.6	5462.49	6948.77	9378.29	13330.1
	R3	7982.4	7569.1	5841.02	867.987	2428.92	1321.64	4213.22			R3	3199.86	1908.19	2134.91	7380.88	7998.61	7757.43	8871.79
	Average	6221.35	6938.03	5257.68	2433.67	3450.35	2724.2	2413.18			Average	2640.93	1647.45	2010.52	5272.03	7840.21	8694.74	11689
	Stdev	2477.29	1450.69	505.392	1898.61	1424.81	1214.66	1577.13			Stdev	592.806	226.391	240.715	2210.24	823.741	839.695	2450.83
	Mock	0.5	1	2	4	6	8	12			Mock	0.5	1	2	4	6	8	12
	R1	1878.6	9070.18	5346.32	5304.28	3836.22	3104.27	305.365			R1	2448.12	1861.59	791.406	1201.88	1387.4	1153.22	6573.2
	R2	7080.95	8055.25	5612.14	3932.56	1829.07	5131.05	108.219			R2	2460.16	1094.74	812.283	1007.95	910.668	1419.15	6392.32
	R3	10265.8	10105.7	6779.87	905.932	720.207	563.772	1273.14			R3	2726.13	1255.43	1025.62	2127.79	1115.87	2061.29	3099.37
	Average	6408.46	9077.04	5912.78	3380.92	2128.5	2933.03	562.24			Average	2544.8	1403.92	876.437	1445.87	1137.98	1544.55	5354.96
	Stdev	4233.86	1025.23	762.596	2250.46	1579.44	2288.45	623.495			Stdev	157.147	404.416	129.618	598.464	239.132	466.843	1955.49
	Data retrieved from RNAseq data_(Lanver et. et 2018; doi:10.1105/tpc.17.00764). The RNAseq data are available at NCBI Gene Expression Omnibus under accession number GSE103876.

[truncated: 1 more sheets: Supplementary Fig 6]
